# Supplementary material for: Therapeutic impact of epidermal growth factor receptor tyrosine kinase inhibitor with various treatment combinations for advanced lung adenocarcinoma
Source: World J Surg Oncol. 2023 Oct 13;21:326. doi: 10.1186/s12957-023-03203-6 (PMC10571456; doi:10.1186/s12957-023-03203-6)
Supplement: Supplementary file 1 — Additional file 1. Surgical patients with T and N stage. [file 12957_2023_3203_MOESM1_ESM.xlsx]

## Sheet: 工作表1
Patient	Clinical T	Clinical N	stage	Pathologic T	Pathological N
1	3	1	IVA m1a	1C	0
2	4	3	IVB	3	2
3	4	3	IVB	1C	1
4	3	0	IVA m1a	3	0
5	4	0	IVA m1b	4	0
6	1C	3	IVB	1C	3
7	4	0	IVA m1a	1C	0
8	3	2	IVA m1a	2A	2
9	4	3	IVB	4	2
10	1C	1	IVA m1a	1B	1
11	4	0	IVB	4	0
12	1C	1	IVA m1a	1B	0
13	2B	0	IVA m1b	1C	0
14	4	0	IVB	4	0
15	4	2	IIIB	4	0
16	2A	0	IVA m1a	1C	0
